# Supplementary material for: Fear of positive evaluation in borderline personality disorder
Source: PLoS One. 2020 Aug 20;15(8):e0237944. doi: 10.1371/journal.pone.0237944 (PMC7444514; doi:10.1371/journal.pone.0237944)
Supplement: S1 Table — (XLSX) [file pone.0237944.s001.xlsx]

## Sheet: Sheet1
participant	group [BPD = Borderline Personality Disorder, SAD = Social Anxiety Disorder, HC = Healthy Control)	FPES [Fear of Positive Evaluation Scale; sum score ranges from 0-72]	FNEK [Brief Fear of Negative Evaluation Scale–Revised; sum score ranges from 12- 60]	SPIN [Social Phobia Inventory; sum score ranges from 0 - 68]	BDI [Beck Depression Inventory – II ; sum score ranges from 0 - 63]	QTF [Questionnaire of Thoughts and Feelings; mean score ranges from 1 - 5]	RS [Rejection Sensitivity Questionnaire; mean score ranges from 1 - 36]
1	BPD	43	51	43	43	4.23	24
2	BPD	46	58	51	40	3.79	18.22
3	BPD	54	50	50	36	4	18.78
4	BPD	47	55	49	40	4.07	28.56
5	BPD	48	43	41	49	4.07	22.56
6	BPD	61	44	34	44	3.43	21.89
7	BPD	31	58	29	52	4.14	19.22
8	BPD	30	25	22	28	2.31	9.89
9	BPD	53	56	43	37	3.79	9.22
10	BPD	58	49	32	37	3.71	29.89
11	BPD	43	45	38	38	2.93	24.22
12	BPD	45	44	41	41	4.43	24.88
13	BPD	39	49	37	17	3.43	17.78
14	BPD	63	58	56	25	3.93	21.89
15	BPD	50	44	45	25	4	23.78
16	BPD	41	30	40	25	3.36	17.22
17	BPD	52	47	52	43	3.29	21.33
18	BPD	41	30	40	44	4	17.89
19	BPD	47	53	50	44	4.14	20
20	BPD	39	40	33	43	3.36	9.33
21	BPD	24	24	14	19	1.21	13.89
22	BPD	46	55	39	36	3.93	13
23	BPD	11	15	5	4	1.29	6.33
24	BPD	68	56	53	37	4	16.67
25	BPD	24	33	11	17	4.21	8
26	BPD	35	49	39	29	3.29	22.78
27	BPD	33	30	36	32	3	22.56
28	BPD	42	50	45	44	4	21.78
29	BPD	0	23	16	20	1.71	13.56
30	BPD	52	58	54	35	3	15.78
31	BPD	38	44	34	26	3	12.44
32	BPD	42	27	27	3	3.5	10.67
33	BPD	49	55	45	46	4.43	16.33
34	BPD	63	53	40	20	4.5	32.11
35	BPD	28	52	36	31	4.07	7.44
36	BPD	14	33	13	20	3.43	11.67
37	HC	8	32	20	8	1.43	12.11
38	HC	0	14	1	0	0.93	7.44
39	HC	10	16	5	0	1.07	10.33
40	HC	5	41	7	3	1.57	8.89
41	HC	1	25	1	0	0.93	10.67
42	HC	23	24	17	6	1.57	10.33
43	HC	48	53	19	2	2.29	8
44	HC	36	45	31	4	1.43	7.78
45	HC	18	28	12	5	1.64	5.33
46	HC	17	24	16	2	1.43	5.11
47	HC	8	21	11	5	1.21	5.44
48	HC	21	27	13	6	1.79	6.78
49	HC	27	32	19	0	1.57	10.56
50	HC	21	19	12	0	1.43	6
51	HC	36	31	18	10	1.57	11.67
52	HC	14	24	18	8	1.14	7.89
53	HC	13	18	4	1	1.21	4.11
54	HC	21	43	16	5	1.93	18.67
55	HC	12	45	17	6	2.57	10.33
56	HC	28	56	32	23	2.21	10.33
57	HC	27	32	6	6	1.14	7.67
58	HC	13	37	16	1	1	5.78
59	HC	11	29	4	0	1	6.22
60	HC	25	34	24	6	1.71	11.11
61	HC	24	25	8	1	0.86	4.89
62	HC	12	30	1	0	0.93	2.67
63	HC	18	40	8	1	1.14	7
64	HC	8	23	8	2	1.93	6.78
65	HC	13	22	4	1	0.93	13.11
66	HC	14	17	4	1	0.93	10.11
67	HC	13	17	9	0	1.07	4.56
68	HC	20	38	16	19	1.14	7
69	HC	23	19	4	1	1.43	6.89
70	HC	12	32	27	5	2.29	13.78
71	HC	32	34	22	5	1.5	9.56
72	SAD	34	47	34	11	1.5	7.89
73	SAD	33	45	48	6	2.14	15.33
74	SAD	40	51	41	4	1.71	10.11
75	SAD	49	45	33	19	2.64	17.67
76	SAD	51	47	35	33	3	18
77	SAD	27	46	21	11	1.79	6.11
78	SAD	28	60	41	11	2.5	21.67
79	SAD	43	60	62	49	4.86	31.33
80	SAD	9	38	16	14	1.64	16.89
81	SAD	8	48	31	10	2.36	15.22
82	SAD	22	52	36	4	1.29	9.56
83	SAD	26	44	48	15	2.21	11.44
84	SAD	51	57	49	11	2.29	10.89
85	SAD	34	50	43	28	3	11.89
86	SAD	33	35	40	6	2	19.44
87	SAD	37	47	48	26	1.71	13.56
88	SAD	43	60	67	25	2.93	22.67
89	SAD	46	47	34	16	2.29	16
90	SAD	48	48	43	37	3.36	16.44
91	SAD	39	43	45	30	2.79	13.22
92	SAD	60	49	62	26	2.79	10.67
93	SAD	46	48	51	13	2.07	15.33
94	SAD	37	46	37	19	3	21.89
95	SAD	17	59	43	8	1.86	9.89
96	SAD	36	45	35	12	1.86	14.22
97	SAD	53	35	30	10	1.14	21.67
98	SAD	59	54	35	10	2.21	21.22
99	SAD	60	48	50	14	1.36	21.22
100	SAD	53	56	54	11	3	21.78
